# Supplementary material for: Chemical disruption of placental thyroid hormone signalling: a systematic review that highlights sex-specific effects
Source: Arch Toxicol. 2025 Sep 25;100(1):75–93. doi: 10.1007/s00204-025-04203-z (PMC12858585; doi:10.1007/s00204-025-04203-z)
Supplement: Supplementary file 1 — Supplementary file1 (XLSX 20 KB) [file 204_2025_4203_MOESM1_ESM.xlsx]

## Sheet: Sheet1
	In Vivo: SYRCLE’s risk of bias tool for animal studies (https://bmcmedresmethodol.biomedcentral.com/articles/10.1186/1471-2288-14-43)
#	Signalling question	Answer question	Exogenous corticosterone administration during pregnancy in mice alters placental and fetal thyroid hormone availability in females	Gestational di-(2-ethylhexyl) phthalate exposure causes fetal intrauterine growth restriction through disturbing placental thyroid hormone receptor signaling	Maternal Fenvalerate Exposure Induces Fetal Intrauterine GrowthRestriction Through Disrupting Placental Thyroid Hormone ReceptorSignaling	Prenatal dexamethasone exposure exerts sex-specific effect on placental oxygen and nutrient transport ascribed to the differential expression of IGF2	Placental transfer of a hydroxylated polychlorinated biphenyl and effectson fetal and maternal thyroid hormone homeostasis in the rat	Effect of levetiracetam on the gene expression of placental transporters in a murine model	Candidate Placental Biomarkers for Intrauterine Alcohol Exposure
1	Was the allocation sequence adequately generated and applied?	Yes / No / Unclear	Unclear	Unclear	Unclear	Yes	Yes	Yes	Unclear
2	Were the groups similar at baseline or were they adjusted for confounders in the analysis?	Yes / No / Unclear	Unclear	Unclear	Unclear	Yes	Yes	Unclear	Unclear
3	Was the allocation adequately concealed?	Yes / No / Unclear	Unclear	Unclear	Unclear	Unclear	Unclear	Unclear	Unclear
4	Were the animals randomly housed during the experiment?	Yes / No / Unclear	Unclear	Unclear	Unclear	Unclear	Unclear	Unclear	Unclear
5	Were the caregivers and /or investigators blinded from knowledge which intervention each animal received during the experiment?	Yes / No / Unclear	Unclear	Unclear	Unclear	Unclear	Unclear	Unclear	Unclear
6	Were animals selected at random for outcome assessment?	Yes / No / Unclear	Unclear	Unclear	Unclear	Unclear	Unclear	Unclear	Unclear
7	Was the outcome assessor blinded?	Yes / No / Unclear	Unclear	Unclear	Unclear	Unclear	Unclear	Unclear	Unclear
8	Were incomplete outcome data adequately addressed?	Yes / No / Unclear	No	No	No	Yes	Yes	Unclear	Unclear
9	Are reports of the study free of selective outcome reporting?*	Yes / No / Unclear	Unclear	Unclear	Unclear.	Yes	Unclear.	Yes	Unclear
10	Was the study apparently free of other problems that could result in high risk of bias?	Yes / No / Unclear	Lack of information regarding randomisation and blinding are of concern.	No	Unclear	Animal methods not well described.	The study only uses one dose level of 4-OH-CB107, which limits the ability to assess dose-response relationships	Single dose study: The study only used one dose of LEV (100 mg/kg), which limits the ability to assess dose-dependent effects and may not fully represent the range of clinical exposures + no protein data	Unclear
	* when studies collect a number of outcomes and, post hoc, publish only selected ones
	**outcomes appear comprehensive and aligned with the study's aims
	Epidemiological : https://www.nhlbi.nih.gov/health-topics/study-quality-assessment-tools
A	Quality Assessment Tool for Observational Cohort and Cross-Sectional Studies		Maternal exposures to persistent organic pollutants are associated with DNA methylation of thyroid hormone-related genes in placenta differently by infant sex	Brominated flame retardants in placental tissues: associations with infant sex and thyroid hormone endpoints
	Anwer is yes/no (details on how to answer: https://www.nhlbi.nih.gov/health-topics/study-quality-assessment-tools)		observational cohort	Prospective Cohort
1	Was the research question or objective in this paper clearly stated?	Yes / No / Unclear	Yes	Yes
2	Was the study population clearly specified and defined?	Yes / No / Unclear	Yes	Yes
3	Was the participation rate of eligible persons at least 50%?	Yes / No / Unclear	Yes	Yes
4	Were all the subjects selected or recruited from the same or similar populations (including the same time period)? Were inclusion and exclusion criteria for being in the study prespecified and applied uniformly to all participants?	Yes / No / Unclear	Yes	Yes
5	Was a sample size justification, power description, or variance and effect estimates provided?	Yes / No / Unclear	No	No
6	For the analyses in this paper, were the exposure(s) of interest measured prior to the outcome(s) being measured?	Yes / No / Unclear	Unclear	No
7	Was the timeframe sufficient so that one could reasonably expect to see an association between exposure and outcome if it existed?	Yes / No / Unclear	Yes	Yes
8	For exposures that can vary in amount or level, did the study examine different levels of the exposure as related to the outcome (e.g., categories of exposure, or exposure measured as continuous variable)?	Yes / No / Unclear	Yes	Yes
9	Were the exposure measures (independent variables) clearly defined, valid, reliable, and implemented consistently across all study participants?	Yes / No / Unclear	Yes	Yes BUT placental tissue samples may not have been consistently harvested from the same sections of the organ, which could introduce variability in the exposure measurements
10	Was the exposure(s) assessed more than once over time?	Yes / No / Unclear	No	No
11	Were the outcome measures (dependent variables) clearly defined, valid, reliable, and implemented consistently across all study participants?	Yes / No / Unclear	Yes	Yes
12	Were the outcome assessors blinded to the exposure status of participants?	Yes / No / Unclear	Unclear	Unclear
13	Was loss to follow-up after baseline 20% or less?	Yes / No / Unclear	Yes	Yes
14	Were key potential confounding variables measured and adjusted statistically for their impact on the relationship between exposure(s) and outcome(s)?	Yes / No / Unclear	Yes	Yes
B	Quality Assessment of Case-Control Studies		The Effect of Tobacco Use on the Expression of Placental Transporters in Alaska Native Women	Maternal cadmium exposure impairs placental angiogenesis in preeclampsia through disturbing thyroid hormone receptor signaling
	Anwer is yes/no Anwer is yes/no (details on how to answer: https://www.nhlbi.nih.gov/health-topics/study-quality-assessment-tools)	Yes / No / Unclear	Case control	Case control study + in vitro
1	Was the research question or objective in this paper clearly stated and appropriate?	Yes / No / Unclear	Yes	Yes
2	Was the study population clearly specified and defined?	Yes / No / Unclear	Yes	Yes
3	Did the authors include a sample size justification?	Yes / No / Unclear	No	No
4	Are controls selected or recruited from the same or similar population that gave rise to the cases (including the same timeframe)?	Yes / No / Unclear	Yes	Yes
5	Were the definitions, inclusion and exclusion criteria, algorithms or processes used to identify or select cases and controls valid, reliable, and implemented consistently across all study participants?	Yes / No / Unclear	Yes	Yes
6	Were the cases clearly defined and differentiated from controls?	Yes / No / Unclear	Yes	Yes
7	If less than 100 percent of eligible cases and/or controls were selected for the study, were the cases and/or controls randomly selected from those eligible?	Yes / No / Unclear	Unclear	Unclear
8	Was there use of concurrent controls?	Yes / No / Unclear	Yes	Yes
9	Were the investigators able to confirm that the exposure/risk occurred prior to the development of the condition or event that defined a participant as a case?	Yes / No / Unclear	Unclear	No
10	Were the measures of exposure/risk clearly defined, valid, reliable, and implemented consistently (including the same time period) across all study participants?	Yes / No / Unclear	Yes	Yes
11	Were the assessors of exposure/risk blinded to the case or control status of participants?	Yes / No / Unclear	Unclear	Unclear
12	Were key potential confounding variables measured and adjusted statistically in the analyses? If matching was used, did the investigators account for matching during study analysis?	Yes / No / Unclear	No	No
	In vitro https://doi.org/10.1093/toxsci/kfae083
	1. Objectives and knowledge goals		Effects of antiseizure medications on placental cells: Focus on heterodimeric placental carriers	Exogenous corticosterone administration during pregnancy in mice alters placental and fetal thyroid hormone availability in females	Nicotine binds to the transthyretin-thyroxine complex and reduces its uptake by placental trophoblasts	Disruption of thyroid hormone sulfotransferase activity by brominated flame retardant chemicals in the human choriocarcinoma placenta cell line, BeWo	Methylmercury Uptake into BeWo Cells Depends on LAT2-4F2hc, a System L Amino Acid Transporter	Antiepileptic drugs alter the expression of placental carriers: An in vitro study in a human placental cell line	Binding of common organic UV-filters to the thyroid hormone transport protein transthyretin using in vitro and in silico studies: Potential implications in health.	Application of a nonradioactive assay for high throughput screening for inhibition of thyroid hormone uptake via the transmembrane transporter MCT8	Organophosphorus Flame Retardants in Pregnant Women and Their Transfer to Chorionic Villi	Disturbance of the Dlk1-Dio3 imprinted domain may underlie placental Dio3 suppression and extracellular thyroid hormone disturbance in placenta-derived JEG-3 cells following decabromodiphenyl ether (BDE209) exposure	Hexachlorobenzene and pentachlorobenzene accumulation, metabolism and effect on steroid secretion and on CYP11A1 and CYP19 expression in cultured human placental tissue	Interplay of drug transporters P-glycoprotein (MDR1), MRP1, OATP1A2 and OATP1B3 in passage of maraviroc across human placenta	Modulation of the activity of amino acid transport system L by phorbolesters and calmodulin antagonists in a human placental choriocarcinomacell line	Maternal cadmium exposure impairs placental angiogenesis in preeclampsia through disturbing thyroid hormone receptor signaling	Di-(2-ethylhexyl) phthalate inhibits expression and internalization of transthyretin in human placental trophoblastic cells
	1.1 Are the authors sufficiently clear about the hypothesis or hypotheses they are investigating?	Yes / No / Unclear	Yes	Yes	Yes	Yes	Yes	Yes	Yes	Yes	Yes	Yes	Yes	Yes	Yes	Yes	Yes
	Note: Exploratory studies do not need a hypothesis, but the aims of the study should still be made clear by the authors.
	1.2 Is the rationale for the conduct of this study adequately substantiated?	Yes / No / Unclear	Yes	Yes	Yes	Yes	Yes	Yes	Yes	Yes	Yes	Yes	Yes	Yes	Yes	Yes	Yes
	1.3 Is there adequate clarity as to whether the study is generating or testing hypotheses?	Yes / No / Unclear	Yes	Yes	Yes	Yes	No	Yes	Yes	Yes	Yes	Yes	Yes	Yes	Unclear	Yes	Yes
	2. Experimental set-up
	2.1 Is the experimental set-up suitable for delivering the research objectives?	Yes / No / Unclear	Yes	Yes	Yes	Yes	Yes	Yes	Yes	Yes	Yes	Yes	Yes	Yes	Yes	Yes	Yes
	2.2 Does the experimental set-up adequately translate to the target situation it is intended to model, e.g. target organism, biological processes, exposure, etc.?	Yes / No / Unclear	Yes	Yes	Yes	Yes	Yes/Unclear	Yes	Yes	Yes	Yes	Yes	Yes	Yes	Yes	Yes	Yes
	3. Power and replicates
Yes to all	3.1 Is the experimental unit (the unit that could be randomised, e.g. plate, well, colony, donor, etc.) correctly identified	Yes / No / Unclear	Unclear	Unclear	Unclear	Unclear	No	Yes	Unclear	Unclear	Unclear	Yes	Unclear	Unclear	Yes	Unclear	Yes
	3.2 Is there a sufficient number of experimental units to power the study?	Yes / No / Unclear	Unclear	Unclear	Unclear	Unclear	Unclear	Unclear	Unclear	Unclear	Unclear	Unclear	Unclear	Unclear	Unclear	Unclear	Unclear
	3.3 Are there sufficient repeat measurements of the same experimental unit (technical replicates)?	Yes / No / Unclear	Unclear	Unclear	Unclear	Unclear	Unclear/yes	Unclear	Unclear	Unclear	Unclear	Yes/unclear	Unclear	Unclear	Unclear	Unclear	Unclear
	3.4 Has the study adequately distinguished between biological and technical replicates?	Yes / No / Unclear	Unclear	Unclear	No	No	No	Yes	Yes	Unclear	Unclear	Yes	Yes	Unclear	Yes	Yes	Yes
	4. Safeguards against systematic error (bias)
	4.1 Have adequate measures been taken to authenticate important components of the test system? Such as populations (cell lines, mutations, etc.), exposures (purity, substance, concentration etc.) etc.	Yes / No / Unclear	Unclear	Unclear	Unclear	Unclear	Unclear	Unclear	Unclear	Unclear	Unclear	Unclear	Unclear	Unclear	Unclear	Unclear	Unclear
	4.2 Have adequate steps been taken to ensure that measurement techniques are safeguarded against producing biased readings (e.g. through training of assessors, calibration of equipment, etc.)	Yes / No / Unclear	Unclear	Unclear	Unclear	Unclear	Unclear	Unclear	Unclear	Unclear	Unclear	Unclear	Unclear	Unclear	Unclear	Unclear	Unclear
	4.3 If appropriate to the study design, have the experimental units been adequately randomised, or adequate steps taken to ensure their baseline characteristics are sufficiently similar?	Yes / No / Unclear	Unclear	Unclear	Unclear	Unclear	Unclear	Unclear	Unclear	Unclear	Unclear	Unclear	Unclear	Unclear	Unclear	Unclear	Unclear
	4.4 Have adequate measures been taken to ensure research personnel are unaware (i.e. blinded) to which groups the experimental units in the study have been assigned?	Yes / No / Unclear	Unclear	Unclear	Unclear	Unclear	Unclear	Unclear	Unclear	Unclear	Unclear	Unclear	Unclear	Unclear	Unclear	Unclear	Unclear
	4.5 Has incomplete data (e.g. excluded outliers, missing data) been handled in a way that adequately minimises potential bias in study results?	Yes / No / Unclear	Unclear	Unclear	Unclear	Unclear	Unclear	Unclear	Unclear	Unclear	Unclear	Unclear	Unclear	Unclear	Unclear	Unclear	Unclear
	5. Generation and reporting of results
	5.1 If there was a prespecified study protocol, did the authors adhere to it, or adequately justify any deviations from the planned methods?	Yes / No / Unclear	N/A	N/A	N/A	N/A	N/A	N/A	N/A	N/A	N/A	N/A	N/A	N/A	N/A	N/A	N/A
	5.2 Have the authors presented their data in an appropriate and sufficiently comprehensive fashion? (e.g. presented appropriate summary statistics, visualisations, error bars, the exact n per group, etc.?)	Yes / No / Unclear	Yes	Yes	Yes	Yes	No	Yes	Yes	Yes	Yes	Yes	Yes	Yes	Yes	Yes	Yes
	5.3 If data normalisation and cleansing techniques were used, were they appropriate?	Yes / No / Unclear	N/A	Yes	Yes	Yes	Unclear	Yes	Unclear	Yes	Yes	Yes	Yes	Unclear	Unclear	Unclear	Yes
	5.4 Have the authors used appropriate statistical methods for analysing study data?	Yes / No / Unclear	No	Unclear	No	No	No	Yes	Yes	Yes	Unclear	No	No	No	Yes	Unclear JR yes	No
	5.5 The authors have not been selective in their use of data in presenting the study results (e.g. tending to report only the statistically significant outcomes, omitting experimental dropouts, etc.)?	Yes / No / Unclear	Yes	Unclear	Yes	Yes	Yes	Yes	Yes	Yes	Yes	Yes	Yes	Yes	Yes	Yes JR unclear	Yes
	6. Interpretation of results into findings and conclusions
	6.1 Have the authors provided an adequate account of the limitations of their study? (e.g. generalisability of findings, validity of results, the absence of true biological replicates, etc.?)	Yes / No / Unclear	No	No	No	No	No	Yes	Yes	Yes	No	Yes	No	Unclear	No	No	No
	6.2 The authors have not over- or understated aspects of their results in relation to their hypothesis (e.g. effect size, statistical significance, generalisability, conclusions supported by evidence)?	Yes / No / Unclear	Yes	Yes	Yes	Yes	Yes	Yes	Yes	Yes	Yes	Yes	Yes	Yes	Yes	Yes	Yes
	6.3 Have the authors adequately contextualised their findings with regard to existing research?	Yes / No / Unclear	Yes	Yes	Yes	Yes	Yes	Yes	Yes	Yes	Yes	Yes	Yes	Yes	Yes	Yes	Yes
	7. Other issues relevant to publication
	7.1 Have the authors provided sufficient information to make transparent any potential conflicts of interest in relation to the study?	Yes / No / Unclear	Yes	Yes	Yes	Unclear	Yes	Yes	Yes	Yes	Yes	Yes	Yes	Yes	Yes	Yes	Yes
	7.2 Are the summary sections (e.g. title, abstract) an accurate reflection of the main content of the study?	Yes / No / Unclear	Yes	Yes	Yes	Yes	Yes	Yes	Yes	Yes	Yes	Yes	Yes	Yes	Yes	Yes	Yes
	7.3 Did the authors provide enough information about their methods for their study to be reproducible?	Yes / No / Unclear	Yes	Yes	Unclear	Yes	Yes	Yes	Yes	Yes	Yes	Yes	Yes	No	Yes	No JR yes	Yes
	7.4 In case primary human or animal material was used, have the authors provided adequate evidence of ethical approval, data protection measures, donor consent, etc.?	Yes / No / Unclear	N/A	Unclear	N/A	N/A	N/A	N/A	N/A	N/A	Yes	N/A	Yes	Yes	N/A	N/A	N/A
	Instead of these grades:
	☐ Critical issues that are grounds for rejection
	☐ Major issues that require reanalysis and/or additional experimental work to resolve
	☐ Moderate issues that can be resolved via revision
	☐ Minor issues that can be resolved via revision
	☐ No issues, no revisions necessary
	☐ Unsure how to answer
	Use
	Yes / No / Unclear/ N/A (not applicable)
